# Supplementary material for: Chromosome 4 Duplication Associated with Strabismus Leads to Gene Expression Changes in iPSC-Derived Cortical Neurons
Source: Genes (Basel). 2025 Jan 12;16(1):80. doi: 10.3390/genes16010080 (PMC11764630; doi:10.3390/genes16010080)
Supplement: Supplementary file 1 [file genes-16-00080-s001.zip]

Archive with 1 entries (1 files):
- genes-3406351-supplementary.pdf
